# Supplementary material for: Using QTL mapping to investigate the relationships between abiotic stress tolerance (drought and salinity) and agronomic and physiological traits
Source: BMC Genomics. 2015 Feb 5;16(1):43. doi: 10.1186/s12864-015-1243-8 (PMC4320823; doi:10.1186/s12864-015-1243-8)
Supplement: Additional file 2: Table S1. — List of genes close to bPb-3241 on chromosome 5H. [file 12864_2015_1243_MOESM2_ESM.xls]

## Sheet: Sheet1
	Table S1 List of genes close to bPb-3241 on chromosome 5H
contig_name	confidence	contig	Phys_Chr	Phys_cM	ReadableDescr
MLOC_77039.1	HC	morex_contig_74063	5	118.75	Retrotransposon protein, putative, unclassified
MLOC_15782.3	LC	morex_contig_157153	5	118.889
MLOC_16575.1	LC	morex_contig_1573835	5	118.889
MLOC_65776.1	LC	morex_contig_506497	5	118.889
MLOC_67277.2	LC	morex_contig_52817	5	118.889
MLOC_18683.1	LC	morex_contig_158155	5	118.924
MLOC_69105.1	LC	morex_contig_55928	5	118.924
MLOC_69106.1	LC	morex_contig_55928	5	118.924
MLOC_69107.4	HC	morex_contig_55928	5	118.924	Protein kinase superfamily protein
MLOC_69253.1	LC	morex_contig_56157	5	118.924
MLOC_69252.1	HC	morex_contig_56157	5	118.924	ATP-dependent protease Clp ATPase subunit
MLOC_1293.1	LC	morex_contig_111288	5	118.958
AK371668	LC	morex_contig_111288	5	118.958
MLOC_3781.1	HC	morex_contig_133450	5	118.958	unknown protein
MLOC_3780.1	LC	morex_contig_133450	5	118.958
AK375101	HC	morex_contig_134649	5	118.958
MLOC_4744.1	HC	morex_contig_135453	5	118.958	Aspartyl/glutamyl-tRNA(Asn/Gln) amidotransferase subunit C
MLOC_4949.1	LC	morex_contig_135704	5	118.958
MLOC_5598.2	HC	morex_contig_136433	5	118.958	Methyl-CpG binding domain containing protein, expressed
MLOC_11234.1	HC	morex_contig_1560657	5	118.958	embryo defective 3006
MLOC_11872.2	HC	morex_contig_1562032	5	118.958	Nuclear pore membrane glycoprotein 210
MLOC_12895.1	LC	morex_contig_1564331	5	118.958
MLOC_13673.1	HC	morex_contig_1566213	5	118.958	IQ domain-containing protein
MLOC_14051.2	LC	morex_contig_1567148	5	118.958
MLOC_14050.1	LC	morex_contig_1567148	5	118.958
MLOC_16990.1	LC	morex_contig_1575189	5	118.958
MLOC_18300.1	HC	morex_contig_1580042	5	118.958	9-cis-epoxycarotenoid dioxygenase 2
MLOC_31996.1	LC	morex_contig_224234	5	118.958
MLOC_35821.1	HC	morex_contig_2523010	5	118.958	Ornithine aminotransferase, putative, expressed
MLOC_37372.1	HC	morex_contig_2548246	5	118.958
MLOC_37399.1	HC	morex_contig_2548322	5	118.958	Superoxide dismutase [Cu-Zn]
MLOC_37398.1	LC	morex_contig_2548322	5	118.958
MLOC_37450.1	LC	morex_contig_2548421	5	118.958
MLOC_37451.1	LC	morex_contig_2548421	5	118.958
AK250598.1	HC	morex_contig_2548421	5	118.958
MLOC_37961.1	LC	morex_contig_2549432	5	118.958
MLOC_39023.1	LC	morex_contig_2552056	5	118.958
MLOC_39054.1	LC	morex_contig_2552148	5	118.958
AK376438	HC	morex_contig_2552148	5	118.958
MLOC_40525.1	LC	morex_contig_2560715	5	118.958
MLOC_51763.4	HC	morex_contig_37061	5	118.958	Protein DYAD
MLOC_51873.1	LC	morex_contig_371269	5	118.958
MLOC_51874.2	LC	morex_contig_371269	5	118.958
MLOC_53435.4	HC	morex_contig_38369	5	118.958	Protein embryo defective 3012
MLOC_53434.2	LC	morex_contig_38369	5	118.958
MLOC_53948.1	HC	morex_contig_38768	5	118.958	expansin B4
MLOC_53947.1	HC	morex_contig_38768	5	118.958	Pyruvate dehydrogenase E1 component beta subunit, putative, expressed
MLOC_53946.1	LC	morex_contig_38768	5	118.958
MLOC_53949.2	HC	morex_contig_38768	5	118.958	Leucine-rich repeat receptor-like protein kinase
MLOC_56227.1	LC	morex_contig_40638	5	118.958
MLOC_56224.1	LC	morex_contig_40638	5	118.958
MLOC_56226.1	LC	morex_contig_40638	5	118.958
MLOC_56225.1	LC	morex_contig_40638	5	118.958
MLOC_56414.1	HC	morex_contig_408062	5	118.958	Prephenate dehydratase, putative
MLOC_56523.1	LC	morex_contig_40919	5	118.958
MLOC_56521.1	HC	morex_contig_40919	5	118.958	cyclic nucleotide gated channel 9
MLOC_56522.1	LC	morex_contig_40919	5	118.958
MLOC_56524.1	HC	morex_contig_40919	5	118.958	Ubiquitin carboxyl-terminal hydrolase family protein
MLOC_56520.1	LC	morex_contig_40919	5	118.958
MLOC_58515.2	LC	morex_contig_42739	5	118.958
MLOC_59041.1	LC	morex_contig_43217	5	118.958
MLOC_61251.1	LC	morex_contig_45309	5	118.958
MLOC_61248.1	LC	morex_contig_45309	5	118.958
MLOC_61249.1	LC	morex_contig_45309	5	118.958
MLOC_61254.1	LC	morex_contig_45309	5	118.958
MLOC_61252.1	LC	morex_contig_45309	5	118.958
MLOC_61253.1	LC	morex_contig_45309	5	118.958
MLOC_61250.1	LC	morex_contig_45309	5	118.958
MLOC_62824.1	HC	morex_contig_47002	5	118.958	Rhomboid protease GlpG
MLOC_62850.1	LC	morex_contig_47029	5	118.958
MLOC_64042.1	LC	morex_contig_48301	5	118.958
AK360806	HC	morex_contig_50824	5	118.958
MLOC_66380.1	LC	morex_contig_51482	5	118.958
MLOC_66545.1	LC	morex_contig_51734	5	118.958
MLOC_66544.1	LC	morex_contig_51734	5	118.958
AK356347	HC	morex_contig_53754	5	118.958
MLOC_70675.1	LC	morex_contig_5834	5	118.958
MLOC_70676.2	HC	morex_contig_5834	5	118.958	YABBY
MLOC_71705.1	LC	morex_contig_60342	5	118.958
MLOC_73865.2	LC	morex_contig_6460	5	118.958
MLOC_77278.1	LC	morex_contig_7501	5	118.958
MLOC_78411.1	LC	morex_contig_80127	5	118.958
MLOC_78591.5	HC	morex_contig_8104	5	118.958	Plasma-membrane choline transporter family protein
MLOC_13418.1	LC	morex_contig_1565589	5	119.097
MLOC_25582.1	HC	morex_contig_170050	5	119.097	DNA-directed RNA polymerase
MLOC_50330.1	LC	morex_contig_358502	5	119.097
MLOC_54439.1	LC	morex_contig_39138	5	119.097
MLOC_54438.1	LC	morex_contig_39138	5	119.097
MLOC_54436.1	LC	morex_contig_39138	5	119.097
MLOC_54440.1	LC	morex_contig_39138	5	119.097
MLOC_54437.1	LC	morex_contig_39138	5	119.097
AK354421	HC	morex_contig_1559057	5	119.236
MLOC_11146.1	LC	morex_contig_1560492	5	119.236
MLOC_11147.1	HC	morex_contig_1560492	5	119.236	Unknown protein
MLOC_14426.1	LC	morex_contig_1568043	5	119.236
AK372477	LC	morex_contig_158937	5	119.236
AK248636.1	HC	morex_contig_1650352	5	119.236
MLOC_25240.1	LC	morex_contig_167966	5	119.236
MLOC_25241.1	LC	morex_contig_167966	5	119.236
AK354155	HC	morex_contig_177210	5	119.236
MLOC_33781.1	HC	morex_contig_240232	5	119.236	Elongation factor Tu family protein, putative, expressed
MLOC_34635.1	LC	morex_contig_244303	5	119.236
MLOC_34636.1	HC	morex_contig_244303	5	119.236	Single myb histone 6
MLOC_44515.1	LC	morex_contig_274866	5	119.236
MLOC_51772.1	LC	morex_contig_370669	5	119.236
MLOC_52925.1	LC	morex_contig_37911	5	119.236
MLOC_55532.1	HC	morex_contig_40048	5	119.236	GTP binding protein
MLOC_55533.1	LC	morex_contig_40048	5	119.236
MLOC_65144.1	LC	morex_contig_49820	5	119.236
MLOC_66612.1	HC	morex_contig_51846	5	119.236	WRKY transcription factor 68
MLOC_67925.1	LC	morex_contig_53909	5	119.236
MLOC_67924.3	LC	morex_contig_53909	5	119.236
MLOC_70426.1	LC	morex_contig_57949	5	119.236
AK371642	HC	morex_contig_65853	5	119.236
MLOC_45364.1	LC	morex_contig_277513	5	119.306
MLOC_73934.1	LC	morex_contig_647600	5	119.306
MLOC_1588.1	HC	morex_contig_114064	5	119.375	FAR1-related sequence 5
MLOC_7727.1	LC	morex_contig_139959	5	119.375
MLOC_7723.1	LC	morex_contig_139959	5	119.375
MLOC_7725.1	LC	morex_contig_139959	5	119.375
MLOC_7724.1	LC	morex_contig_139959	5	119.375
MLOC_7726.1	LC	morex_contig_139959	5	119.375
MLOC_14784.1	LC	morex_contig_1569016	5	119.375
AK363349	HC	morex_contig_157926	5	119.375
MLOC_21635.1	LC	morex_contig_1596930	5	119.375
MLOC_35461.1	LC	morex_contig_248832	5	119.375
AK376225	HC	morex_contig_2554132	5	119.375
AK360480	LC	morex_contig_53956	5	119.375
MLOC_67951.1	LC	morex_contig_53956	5	119.375
MLOC_67953.3	HC	morex_contig_53956	5	119.375	ABC transporter ATP-binding protein, putative
MLOC_67950.1	HC	morex_contig_53956	5	119.375	GPI mannosyltransferase 1
MLOC_17081.1	HC	morex_contig_1575528	5	119.653	F-box domain containing protein, expressed
AK374173	HC	morex_contig_65250	5	119.653
MLOC_74151.1	LC	morex_contig_65250	5	119.653
MLOC_47420.1	HC	morex_contig_305843	5	119.722	Unknown protein
MLOC_666.1	LC	morex_contig_104909	5	119.792
MLOC_667.1	LC	morex_contig_104909	5	119.792
AK375511	HC	morex_contig_134343	5	119.792
MLOC_8517.1	LC	morex_contig_143793	5	119.792
MLOC_27872.1	LC	morex_contig_186981	5	119.792
AK369677	LC	morex_contig_86075	5	119.792
MLOC_2356.1	HC	morex_contig_120963	5	120.069	Zinc finger protein LSD1
AK354122	HC	morex_contig_134669	5	120.069
MLOC_8018.1	LC	morex_contig_140854	5	120.069
MLOC_8019.1	LC	morex_contig_140854	5	120.069
AK375733	HC	morex_contig_1559563	5	120.069
MLOC_10667.2	HC	morex_contig_1559563	5	120.069	Protein recA
MLOC_13089.1	LC	morex_contig_1564770	5	120.069
MLOC_15091.1	LC	morex_contig_1569801	5	120.069
MLOC_15112.1	LC	morex_contig_1569866	5	120.069
MLOC_16635.1	LC	morex_contig_1574021	5	120.069
AK363673	HC	morex_contig_180810	5	120.069
MLOC_32038.1	LC	morex_contig_224655	5	120.069
AK364215	HC	morex_contig_241849	5	120.069
AK359746	HC	morex_contig_2551321	5	120.069
MLOC_38883.1	LC	morex_contig_2551648	5	120.069
MLOC_54940.1	HC	morex_contig_39516	5	120.069
MLOC_54941.1	LC	morex_contig_39516	5	120.069	kinase interacting (KIP1-like) family protein
MLOC_55369.1	HC	morex_contig_39898	5	120.069	Leucine-rich repeat receptor-like protein kinase family protein
MLOC_56603.1	LC	morex_contig_40983	5	120.069
MLOC_56604.1	HC	morex_contig_40983	5	120.069	GRF zinc finger family protein, expressed
MLOC_56602.1	HC	morex_contig_40983	5	120.069	Polycomb group ring finger 3
MLOC_58812.1	HC	morex_contig_43024	5	120.069	Auxin responsive protein
MLOC_58814.1	HC	morex_contig_43024	5	120.069	Twin-arginine translocation protein TatA/E
MLOC_58813.1	HC	morex_contig_43024	5	120.069	Single-stranded DNA-binding protein
AK374623	HC	morex_contig_55628	5	120.069
MLOC_69075.2	HC	morex_contig_55885	5	120.069	ATP-dependent RNA helicase
MLOC_69903.1	LC	morex_contig_57139	5	120.069
MLOC_69902.1	HC	morex_contig_57139	5	120.069	Phototropic-responsive NPH3 family protein
MLOC_71738.1	HC	morex_contig_60402	5	120.069	Solute carrier family 22 member 1
AK354138	HC	morex_contig_63987	5	120.069
MLOC_81731.1	HC	morex_contig_97932	5	120.069	Pentatricopeptide repeat-containing protein
MLOC_81732.1	LC	morex_contig_97932	5	120.069
MLOC_1257.1	LC	morex_contig_11088	5	120.208
AK358606	HC	morex_contig_136839	5	120.208
MLOC_7394.1	LC	morex_contig_139137	5	120.208
MLOC_40304.1	LC	morex_contig_2558052	5	120.208
AK250600.1	HC	morex_contig_40921	5	120.208
MLOC_59861.1	LC	morex_contig_43976	5	120.208
AK357926	HC	morex_contig_43976	5	120.208
MLOC_59862.1	LC	morex_contig_43976	5	120.208
MLOC_59860.1	LC	morex_contig_43976	5	120.208
MLOC_61922.1	HC	morex_contig_46000	5	120.208	Eukaryotic aspartyl protease family protein
MLOC_67014.1	LC	morex_contig_52419	5	120.208
MLOC_67015.1	LC	morex_contig_52419	5	120.208
MLOC_69381.1	HC	morex_contig_56336	5	120.208	CBL-interacting protein kinase 04
MLOC_70218.1	LC	morex_contig_576038	5	120.208
MLOC_76072.2	HC	morex_contig_7003	5	120.208	Solute carrier family 22 member 1
MLOC_77991.1	LC	morex_contig_7818	5	120.208
MLOC_77992.1	LC	morex_contig_7818	5	120.208
MLOC_11437.1	HC	morex_contig_1561091	5	120.347	Prefoldin subunit 4
MLOC_27866.1	LC	morex_contig_186958	5	120.347
MLOC_56866.1	LC	morex_contig_41203	5	120.347
MLOC_56867.1	LC	morex_contig_41203	5	120.347
MLOC_56868.1	HC	morex_contig_41203	5	120.347	Membrane protein, putative
MLOC_59488.1	LC	morex_contig_436596	5	120.347
MLOC_64754.1	LC	morex_contig_492812	5	120.347
MLOC_78999.1	LC	morex_contig_82913	5	120.347
MLOC_81785.1	HC	morex_contig_98170	5	120.347	Pentatricopeptide repeat-containing protein, putative
AK359503	HC	morex_contig_98170	5	120.347
MLOC_81786.1	HC	morex_contig_98170	5	120.347	Retrotransposon protein, putative, unclassified
MLOC_81787.1	LC	morex_contig_98170	5	120.347
AK362162	HC	morex_contig_140442	5	120.833
MLOC_37378.1	HC	morex_contig_2548257	5	120.833	Lipoxygenase
MLOC_53897.1	LC	morex_contig_387224	5	120.833
MLOC_70664.2	HC	morex_contig_58316	5	120.833	Lipoxygenase
MLOC_1708.1	HC	morex_contig_115288	5	121.25	Disease resistance-responsive (Dirigent-like protein) family protein
MLOC_17465.1	HC	morex_contig_1576800	5	121.25	WD-40 repeat family protein
MLOC_29405.2	LC	morex_contig_2002249	5	121.25
MLOC_43970.1	LC	morex_contig_273628	5	121.25
AK355935	HC	morex_contig_49832	5	121.25
MLOC_65159.1	LC	morex_contig_49832	5	121.25
MLOC_18393.1	LC	morex_contig_158039	5	121.354
MLOC_18394.1	LC	morex_contig_158039	5	121.354
AK361057	HC	morex_contig_158039	5	121.354
MLOC_18396.3	HC	morex_contig_158039	5	121.354	Receptor-like kinase 2
MLOC_15127.1	LC	morex_contig_156992	5	121.458
MLOC_51599.3	HC	morex_contig_36986	5	121.458	Deoxyhypusine synthase
AK371097	HC	morex_contig_36781	5	121.597
AK367082	HC	morex_contig_42490	5	121.736
MLOC_73726.1	LC	morex_contig_642651	5	121.736
MLOC_12488.1	LC	morex_contig_1563400	5	122.014
AK369711	HC	morex_contig_319520	5	122.014
MLOC_50912.1	LC	morex_contig_367519	5	122.014
MLOC_50911.1	LC	morex_contig_367519	5	122.014
AK371182	HC	morex_contig_39803	5	122.014
AK365326	HC	morex_contig_39803	5	122.014
MLOC_58325.1	LC	morex_contig_42562	5	122.014
AK372381	HC	morex_contig_42562	5	122.014
MLOC_58326.1	LC	morex_contig_42562	5	122.014
MLOC_58324.1	LC	morex_contig_42562	5	122.014
AK367610	HC	morex_contig_59082	5	122.014
MLOC_74977.5	HC	morex_contig_66892	5	122.014	basic helix-loop-helix (bHLH) DNA-binding superfamily protein
AK354748	LC	morex_contig_158535	5	122.361
MLOC_50112.1	LC	morex_contig_354874	5	122.361
MLOC_73947.1	LC	morex_contig_6479	5	122.361
MLOC_73946.1	LC	morex_contig_6479	5	122.361
MLOC_75636.1	LC	morex_contig_68447	5	122.361
MLOC_81346.1	LC	morex_contig_95837	5	122.361
MLOC_76441.1	HC	morex_contig_7136	5	122.396	WRKY transcription factor 9
MLOC_2004.2	LC	morex_contig_117812	5	122.431
MLOC_2192.1	LC	morex_contig_119500	5	122.431
MLOC_2193.1	HC	morex_contig_119500	5	122.431	BTB/POZ domain containing protein, expressed
MLOC_4611.1	HC	morex_contig_135323	5	122.431	Protein kinase, putative
MLOC_4610.1	LC	morex_contig_135323	5	122.431
MLOC_5799.1	LC	morex_contig_136708	5	122.431
MLOC_8361.1	LC	morex_contig_142181	5	122.431
MLOC_14815.1	LC	morex_contig_1569103	5	122.431
MLOC_18863.1	LC	morex_contig_1582353	5	122.431
AK364142	HC	morex_contig_1583394	5	122.431
MLOC_19076.1	LC	morex_contig_1583394	5	122.431
MLOC_19607.1	LC	morex_contig_1585630	5	122.431
MLOC_34652.1	HC	morex_contig_244321	5	122.431	BTB/POZ domain containing protein, expressed
MLOC_35044.1	LC	morex_contig_245402	5	122.431
MLOC_43762.1	LC	morex_contig_272565	5	122.431
AK374593	HC	morex_contig_276226	5	122.431
MLOC_45509.2	LC	morex_contig_278579	5	122.431
MLOC_45981.1	LC	morex_contig_283843	5	122.431
MLOC_45980.1	LC	morex_contig_283843	5	122.431
MLOC_51340.2	HC	morex_contig_36899	5	122.431	Aluminum-induced protein-like protein
AK373628	HC	morex_contig_36899	5	122.431
MLOC_51776.1	HC	morex_contig_37070	5	122.431	Magnesium transporter
MLOC_54042.1	HC	morex_contig_38834	5	122.431	Sensor histidine kinase/response regulator
MLOC_54041.1	LC	morex_contig_38834	5	122.431
MLOC_54787.1	HC	morex_contig_39403	5	122.431	Auxin responsive protein
AK364599	HC	morex_contig_39403	5	122.431
MLOC_60235.1	HC	morex_contig_442208	5	122.431	Histone H2A
AK361231	HC	morex_contig_45431	5	122.431
AK367684	LC	morex_contig_52843	5	122.431
MLOC_67292.1	LC	morex_contig_52843	5	122.431
MLOC_68191.1	LC	morex_contig_54367	5	122.431
MLOC_73309.1	LC	morex_contig_6335	5	122.431
MLOC_81802.1	LC	morex_contig_9826	5	122.431
AK251544.1	HC	morex_contig_59581	5	122.5
MLOC_6431.1	LC	morex_contig_137540	5	122.569
AK366333	HC	morex_contig_138030	5	122.569
MLOC_7038.3	LC	morex_contig_138545	5	122.569
MLOC_7037.1	LC	morex_contig_138545	5	122.569
MLOC_12840.1	LC	morex_contig_1564224	5	122.569
MLOC_14083.1	LC	morex_contig_1567205	5	122.569
MLOC_16085.1	LC	morex_contig_157234	5	122.569
MLOC_18862.4	HC	morex_contig_1582352	5	122.569	Potassium-transporting ATPase B chain
MLOC_23015.1	LC	morex_contig_1615760	5	122.569
MLOC_26462.1	LC	morex_contig_175729	5	122.569
MLOC_38899.1	LC	morex_contig_2551701	5	122.569
MLOC_39514.1	LC	morex_contig_2553730	5	122.569
MLOC_41971.1	LC	morex_contig_2616473	5	122.569
MLOC_43312.1	HC	morex_contig_269361	5	122.569	Pentatricopeptide repeat-containing protein, putative
MLOC_51045.1	LC	morex_contig_36834	5	122.569
AK370634	HC	morex_contig_36834	5	122.569
MLOC_51967.2	HC	morex_contig_37192	5	122.569	HXXXD-type acyl-transferase-like protein
MLOC_51968.1	HC	morex_contig_37192	5	122.569	UDP glycosyltransferase
MLOC_52487.1	LC	morex_contig_37562	5	122.569
MLOC_52486.1	HC	morex_contig_37562	5	122.569
MLOC_53522.1	LC	morex_contig_38435	5	122.569
MLOC_53521.1	LC	morex_contig_38435	5	122.569
AK359906	HC	morex_contig_45880	5	122.569
MLOC_66913.1	HC	morex_contig_52278	5	122.569	Expressed protein, 3'-partial
MLOC_66914.1	HC	morex_contig_52278	5	122.569	ATP-dependent RNA helicase, mitochondrial (SUV3)
MLOC_66915.2	HC	morex_contig_52278	5	122.569	WD-40 repeat-containing protein
MLOC_78711.1	LC	morex_contig_8158	5	122.569
MLOC_78879.1	LC	morex_contig_8230	5	122.569
MLOC_82005.1	LC	morex_contig_9939	5	122.569
MLOC_29510.1	LC	morex_contig_201210	5	122.604
MLOC_55557.3	HC	morex_contig_40066	5	122.604	Myosin family protein, putative, expressed
MLOC_61175.1	HC	morex_contig_45187	5	122.604	Protein of unknown function (DUF1677)
MLOC_79078.1	HC	morex_contig_8326	5	122.604	Protein of unknown function, DUF642
AK377082	HC	morex_contig_368674	5	122.639
MLOC_44783.1	LC	morex_contig_275371	5	125.486
MLOC_52459.1	LC	morex_contig_37541	5	125.486
MLOC_54649.3	HC	morex_contig_392706	5	125.486	Unknown protein
MLOC_17397.1	LC	morex_contig_1576575	5	125.625
AK250051.1	HC	morex_contig_101076	5	125.764
AK370611	HC	morex_contig_101647	5	125.764
MLOC_824.2	HC	morex_contig_106547	5	125.764	Phytochrome
AK360697	HC	morex_contig_116492	5	125.764
MLOC_3588.6	LC	morex_contig_131873	5	125.764
MLOC_4186.1	LC	morex_contig_134804	5	125.764
AK367927	HC	morex_contig_135379	5	125.764
MLOC_8643.1	LC	morex_contig_145008	5	125.764
MLOC_9324.1	HC	morex_contig_151418	5	125.764	Retrotransposon protein, putative, unclassified
AK357471	HC	morex_contig_1557910	5	125.764
MLOC_10398.1	HC	morex_contig_1558983	5	125.764	Lipid A export ATP-binding/permease protein MsbA
AK372734	HC	morex_contig_1562973	5	125.764
MLOC_12294.1	LC	morex_contig_1562973	5	125.764
MLOC_12353.3	HC	morex_contig_1563096	5	125.764	unknown protein
MLOC_13136.1	LC	morex_contig_1564909	5	125.764
MLOC_14293.2	HC	morex_contig_156772	5	125.764
MLOC_14292.1	LC	morex_contig_156772	5	125.764	Universal stress protein 9308
MLOC_14536.1	LC	morex_contig_156829	5	125.764
MLOC_17256.1	LC	morex_contig_1576115	5	125.764
MLOC_17257.1	LC	morex_contig_1576115	5	125.764
MLOC_17672.1	LC	morex_contig_1577583	5	125.764
AK364080	HC	morex_contig_158122	5	125.764
MLOC_20712.1	LC	morex_contig_1591468	5	125.764
MLOC_23349.1	LC	morex_contig_1621314	5	125.764
MLOC_23348.1	LC	morex_contig_1621314	5	125.764
MLOC_24211.3	LC	morex_contig_163988	5	125.764
MLOC_24212.1	LC	morex_contig_163988	5	125.764
MLOC_25357.1	LC	morex_contig_168670	5	125.764
MLOC_29531.1	LC	morex_contig_201370	5	125.764
MLOC_30195.1	LC	morex_contig_2073063	5	125.764
MLOC_32501.1	HC	morex_contig_2292077	5	125.764	Retrotransposon protein, putative, unclassified
MLOC_32885.1	LC	morex_contig_232770	5	125.764
MLOC_32884.1	LC	morex_contig_232770	5	125.764
MLOC_34295.1	LC	morex_contig_2434150	5	125.764
MLOC_34929.1	LC	morex_contig_244986	5	125.764
MLOC_34938.1	HC	morex_contig_245009	5	125.764	Transcriptional adapter 2
MLOC_39430.1	LC	morex_contig_2553415	5	125.764
AK358231	HC	morex_contig_2553415	5	125.764
AK364842	HC	morex_contig_2553984	5	125.764
MLOC_39677.1	LC	morex_contig_2554284	5	125.764
MLOC_40517.1	LC	morex_contig_2560656	5	125.764
AK369227	HC	morex_contig_273553	5	125.764
MLOC_48548.1	LC	morex_contig_325762	5	125.764
MLOC_53865.1	HC	morex_contig_38700	5	125.764	Chaperone DnaJ-domain containing protein
MLOC_54479.1	HC	morex_contig_39161	5	125.764	Cleavage stimulation factor subunit 1-like protein
MLOC_54815.1	HC	morex_contig_39421	5	125.764	Leucine-rich receptor-like protein kinase family protein
MLOC_54867.1	LC	morex_contig_39460	5	125.764
MLOC_54868.1	LC	morex_contig_39460	5	125.764
MLOC_54984.1	HC	morex_contig_39552	5	125.764	Glucan endo-1,3-beta-glucosidase
MLOC_54983.5	HC	morex_contig_39552	5	125.764	Nucleotide-binding oligomerization domain-containing protein
MLOC_55528.3	HC	morex_contig_40045	5	125.764	Cytochrome
MLOC_55526.1	HC	morex_contig_40045	5	125.764	COBRA-like protein 4
MLOC_55527.1	LC	morex_contig_40045	5	125.764
MLOC_56609.2	LC	morex_contig_40987	5	125.764
MLOC_56793.3	HC	morex_contig_41156	5	125.764	Pentatricopeptide repeat-containing protein, putative
MLOC_56792.1	HC	morex_contig_41156	5	125.764	Beta-D-glucosidase
MLOC_57253.1	HC	morex_contig_41567	5	125.764	receptor-like protein kinase 2
AK369729	HC	morex_contig_42164	5	125.764
MLOC_58631.1	LC	morex_contig_42836	5	125.764
MLOC_58630.2	HC	morex_contig_42836	5	125.764	Kinesin-like protein
AK376942	HC	morex_contig_43573	5	125.764
MLOC_59424.2	HC	morex_contig_43573	5	125.764	Tetratricopeptide repeat (TPR)-like superfamily protein
MLOC_59423.4	HC	morex_contig_43573	5	125.764	Unknown protein
AK361195	HC	morex_contig_44054	5	125.764
AK372882	HC	morex_contig_44054	5	125.764
MLOC_64157.2	HC	morex_contig_48435	5	125.764	MADS-box transcription factor 34
MLOC_66584.1	LC	morex_contig_51795	5	125.764
MLOC_67725.1	HC	morex_contig_53512	5	125.764	Beta-D-glucosidase
AK373044	HC	morex_contig_64219	5	125.764
MLOC_75231.1	LC	morex_contig_67430	5	125.764
MLOC_75252.1	LC	morex_contig_67474	5	125.764
MLOC_75585.1	HC	morex_contig_68278	5	125.764	Beta-glucosidase-like glycosyl hydrolase
AK376249	HC	morex_contig_7345	5	125.764
AK250552.1	HC	morex_contig_94197	5	125.764
MLOC_81253.1	LC	morex_contig_95368	5	125.764
MLOC_24326.1	LC	morex_contig_1642699	5	125.799
MLOC_27592.1	LC	morex_contig_1845557	5	125.799
MLOC_77079.2	HC	morex_contig_74219	5	125.799	UDP-Glycosyltransferase superfamily protein
MLOC_5287.1	HC	morex_contig_136101	5	125.833	UDP-glucose 6-dehydrogenase
MLOC_11185.2	LC	morex_contig_1560583	5	125.833
AK356729	HC	morex_contig_1565564	5	125.833
MLOC_13405.1	LC	morex_contig_1565564	5	125.833
MLOC_13406.1	LC	morex_contig_1565564	5	125.833
MLOC_16466.1	LC	morex_contig_157347	5	125.833
MLOC_16465.1	LC	morex_contig_157347	5	125.833
MLOC_16467.1	LC	morex_contig_157347	5	125.833
MLOC_17943.3	LC	morex_contig_157865	5	125.833
MLOC_18739.8	LC	morex_contig_158181	5	125.833
MLOC_18738.1	LC	morex_contig_158181	5	125.833
MLOC_24916.1	LC	morex_contig_166113	5	125.833
AK370781	HC	morex_contig_2551646	5	125.833
MLOC_39553.1	LC	morex_contig_2553827	5	125.833
MLOC_39552.1	LC	morex_contig_2553827	5	125.833
MLOC_40742.1	HC	morex_contig_2563749	5	125.833
AK252696.1	HC	morex_contig_37879	5	125.833
MLOC_57500.1	HC	morex_contig_41802	5	125.833	AP2-containing protein
MLOC_59258.1	LC	morex_contig_43414	5	125.833
AK370299	HC	morex_contig_43414	5	125.833
MLOC_63806.1	HC	morex_contig_47984	5	125.833	UDP-Glycosyltransferase superfamily protein
MLOC_63805.2	HC	morex_contig_47984	5	125.833	UDP-Glycosyltransferase superfamily protein
MLOC_64192.1	HC	morex_contig_48482	5	125.833	UDP-Glycosyltransferase superfamily protein
MLOC_67511.2	HC	morex_contig_53208	5	125.833	nknown protein
MLOC_67510.1	LC	morex_contig_53208	5	125.833
MLOC_67512.1	LC	morex_contig_53208	5	125.833
MLOC_70960.1	HC	morex_contig_58844	5	125.833	Blue copper protein
MLOC_71557.1	LC	morex_contig_60058	5	125.833
MLOC_73266.1	HC	morex_contig_6327	5	125.833	dentin sialophosphoprotein-related
MLOC_74895.1	LC	morex_contig_66731	5	125.833
MLOC_79007.1	LC	morex_contig_8295	5	125.833
AK373420	LC	morex_contig_136050	5	126.042
MLOC_12389.2	HC	morex_contig_1563174	5	126.25	NBS-LRR class disease resistance protein
AK252783.1	HC	morex_contig_1573500	5	128.056
MLOC_38381.1	HC	morex_contig_2550351	5	128.056	Kinesin-like protein
AK369441	HC	morex_contig_42528	5	128.056
MLOC_58291.1	HC	morex_contig_42528	5	128.056	Plant protein of unknown function (DUF863)
MLOC_42478.1	LC	morex_contig_2646710	5	128.125
AK359713	HC	morex_contig_37584	5	128.125
AK363803	HC	morex_contig_43400	5	128.125
AK375492	HC	morex_contig_161255	5	128.194
MLOC_24525.1	LC	morex_contig_1646729	5	128.194
MLOC_32288.1	LC	morex_contig_227182	5	128.194
MLOC_42223.1	LC	morex_contig_2631962	5	128.194
MLOC_42222.1	LC	morex_contig_2631962	5	128.194
MLOC_55062.1	LC	morex_contig_39620	5	128.194
MLOC_55943.1	HC	morex_contig_40406	5	128.194	Protein kinase 2
AK367064	HC	morex_contig_40406	5	128.194
MLOC_59244.1	LC	morex_contig_43397	5	128.194
MLOC_64136.1	HC	morex_contig_48408	5	128.194	Subtilisin-like serine protease
MLOC_4793.1	HC	morex_contig_135509	5	128.542	Pentatricopeptide repeat protein
MLOC_39472.1	LC	morex_contig_2553550	5	128.542
AK367135	HC	morex_contig_2553550	5	128.542
MLOC_43923.3	HC	morex_contig_273397	5	128.542	FAR1-related sequence 5
MLOC_56937.2	LC	morex_contig_41261	5	128.542
MLOC_61819.1	LC	morex_contig_45901	5	128.542
MLOC_74232.1	HC	morex_contig_65422	5	128.542	Cytochrome P450 family protein, expressed
MLOC_75007.5	HC	morex_contig_66944	5	128.542	Chaperone protein dnaJ
MLOC_78627.1	LC	morex_contig_81194	5	128.542
